# Supplementary material for: Nesting and Foraging Preferences of Four Sympatric Species of Cavity-Nesting Leafcutting Bees (Hymenoptera: Megachilidae)
Source: Insects. 2025 Aug 11;16(8):831. doi: 10.3390/insects16080831 (PMC12386985; doi:10.3390/insects16080831)
Supplement: Supplementary file 1 [file insects-16-00831-s001.zip]

Archive with 1 entries (1 files):
- insects-3734127-supplementary.pdf
